# Supplementary material for: The leukocyte non-coding RNA landscape in critically ill patients with sepsis
Source: eLife. 2020 Dec 11;9:e58597. doi: 10.7554/eLife.58597 (PMC7775110; doi:10.7554/eLife.58597)
Supplement: Table 1—source data 1. [file elife-58597-table1-data1.txt]

PatientID	ChipID	primary_diagnosis	age	sex	ethnicity_white	Admission_type	No_Comorbidity	Immune_Suppression	CV_insufficiency	Malignancy	Renal_Insufficiency	Respir_insufficiency	Charlson_index	APACHE_IV_Score	SOFA	Mechanical_Vent	Shock	Death_28d	Death_90d	Death_1y
2539	X16_02_2016_F01_2539.norm	CAP	40	male	1	medical	1	0	0	0	0	0	0	43	11	1	1	0	0	0
3499	X14_01_2016_D05_3499.norm	HAP	61	male	1	medical	0	0	0	0	0	1	3	58	7	1	1	1	1	1
3583	X14_01_2016_D06_3583.norm	HAP	58	female	1	medical	0	1	1	0	0	0	4	70	NA	1	1	0	1	1
3585	X09_12_2015_C07_3585.norm	CAP	60	female	1	medical	0	0	0	1	0	1	5	53	3	1	0	1	1	1
3650	X11_01_2016_B02_3650.norm	CAP	65	male	1	medical	1	0	0	0	0	0	2	59	4	1	0	0	0	0
3717	X09_12_2015_D07_3717.norm	CAP	65	male	1	medical	0	0	1	0	1	1	7	60	NA	0	0	0	0	0
3755	X13_01_2016_C07_3755.norm	abdo	56	male	0	medical	0	1	0	1	0	0	3	64	9	0	0	0	0	0
3823	X16_02_2016_G08_3823.norm	abdo	61	male	1	surgical	0	1	0	1	0	0	6	33	NA	1	0	0	0	0
3938	X13_01_2016_A07_3938.norm	CAP	70	female	1	medical	0	0	0	0	0	1	7	53	6	1	1	0	0	0
3976	X16_02_2016_B05_3976.norm	CAP	62	male	0	medical	0	0	0	0	0	1	3	51	3	1	0	0	1	1
4027	X13_01_2016_A03_4027.norm	CAP	74	female	0	medical	0	0	1	0	1	0	9	67	3	1	0	0	1	1
4051	X13_01_2016_A04_4051.norm	CAP	57	female	1	medical	0	1	0	0	0	0	1	41	NA	0	0	0	0	0
4109	X14_01_2016_D11_4109.norm	abdo	43	male	1	medical	1	0	0	0	0	0	0	69	9	1	1	1	1	1
4162	X13_01_2016_A02_4162.norm	CAP	54	male	1	medical	1	0	0	0	0	0	1	170	17	1	1	1	1	1
4206	X14_01_2016_D12_4206.norm	HAP	57	female	1	medical	0	0	1	0	0	0	4	69	7	1	1	0	0	0
4218	X13_01_2016_C09_4218.norm	abdo	59	female	1	medical	0	0	0	0	1	0	3	126	11	1	1	0	0	0
4225	X11_01_2016_D01_4225.norm	CAP	44	male	1	medical	0	1	0	1	0	0	8	77	11	1	0	1	1	1
4231	X16_02_2016_C02_4231.norm	HAP	65	male	1	medical	0	0	0	1	0	0	5	43	2	0	0	0	0	1
4295	X16_02_2016_G09_4295.norm	abdo	40	female	1	surgical	0	0	0	0	0	0	2	52	6	1	1	0	0	0
4368	X09_12_2015_G06_4368.norm	abdo	74	male	1	surgical	0	0	0	1	0	0	6	75	9	1	1	0	0	0
4373	X16_02_2016_G10_4373.norm	abdo	44	male	1	surgical	0	0	0	1	0	0	6	82	8	1	1	0	0	0
4393	X09_12_2015_G11_4393.norm	CAP	38	male	1	medical	0	1	0	0	0	0	1	28	NA	0	0	0	0	0
4426	X16_02_2016_C09_4426.norm	HAP	75	male	1	medical	0	0	0	1	1	0	7	91	9	1	0	1	1	1
4445	X09_12_2015_G12_4445.norm	CAP	83	female	1	medical	0	0	0	0	0	1	5	55	2	0	0	0	1	1
4471	X16_02_2016_G11_4471.norm	abdo	52	male	1	surgical	1	0	0	0	0	0	1	26	1	1	0	1	1	1
4484	X16_02_2016_G12_4484.norm	abdo	62	male	1	surgical	0	0	0	1	0	0	4	39	5	1	0	0	0	0
4508	X16_02_2016_C12_4508.norm	abdo	42	female	1	surgical	0	0	0	0	0	0	0	32	7	1	0	0	0	0
4525	X09_12_2015_H05_4525.norm	CAP	65	female	1	medical	0	1	1	0	1	0	9	99	8	0	0	0	0	0
4532	X09_12_2015_F08_4532.norm	CAP	74	male	1	medical	0	0	0	0	0	1	4	59	9	1	1	0	0	0
4546	X16_02_2016_D01_4546.norm	HAP	57	female	1	medical	1	0	0	0	0	0	1	54	2	0	0	0	0	0
4586	X16_02_2016_D06_4586.norm	abdo	80	female	1	medical	0	1	1	1	0	0	9	112	11	1	1	1	1	1
4625	X09_12_2015_H07_4625.norm	CAP	80	female	1	medical	0	0	0	0	0	1	5	126	8	1	1	0	0	0
4729	X18_02_2016_B05_4729.norm	abdo	46	male	1	surgical	0	0	0	1	0	0	2	122	16	1	1	1	1	1
4731	X18_02_2016_E08_4731.norm	abdo	54	male	1	medical	1	0	0	0	0	0	1	157	16	1	1	1	1	1
4736	X09_12_2015_G08_4736.norm	CAP	79	male	1	medical	0	0	1	0	0	0	5	83	7	0	1	1	1	1
4737	X09_12_2015_G07_4737.norm	CAP	60	male	1	medical	0	0	0	0	0	1	3	45	4	1	0	1	1	1
4771	X13_01_2016_F09_4771.norm	CAP	49	male	0	medical	1	0	0	0	0	0	0	47	8	0	0	0	0	0
4835	X09_12_2015_F07_4835.norm	CAP	51	male	1	medical	1	1	0	0	0	0	1	76	9	1	1	0	0	0
4850	X16_02_2016_H01_4850.norm	abdo	64	female	1	surgical	0	0	1	1	0	0	5	91	4	1	1	1	1	1
4874	X18_02_2016_E01_4874.norm	HAP	66	male	1	medical	0	0	0	1	0	0	4	44	8	1	1	0	1	1
4892	X11_01_2016_F05_4892.norm	CAP	49	male	0	medical	0	0	0	0	0	0	1	40	2	0	0	0	0	0
4917	X09_12_2015_C04_4917.norm	CAP	68	male	1	medical	0	0	0	0	0	1	3	86	13	1	1	1	1	1
4923	X09_12_2015_F09_4923.norm	CAP	52	male	1	medical	0	0	1	0	0	0	2	47	5	0	0	0	0	0
4932	X13_01_2016_C08_4932.norm	abdo	38	male	0	medical	0	1	1	0	0	0	1	46	6	1	1	0	0	0
4938	X09_12_2015_H08_4938.norm	CAP	62	female	1	medical	0	0	0	0	0	1	3	107	NA	1	1	0	0	0
4951	X09_12_2015_G10_4951.norm	CAP	65	female	1	medical	0	1	1	0	0	1	4	58	4	1	0	0	0	0
4982	X09_12_2015_F12_4982.norm	CAP	48	female	0	medical	0	0	1	0	0	0	2	153	8	1	1	0	0	0
4998	X09_12_2015_G01_4998.norm	CAP	74	male	1	medical	0	1	1	1	0	0	8	92	8	1	1	0	0	1
5189	X18_02_2016_B04_5189.norm	abdo	70	male	1	medical	1	0	0	0	0	0	3	71	12	1	1	1	1	1
5235	X09_12_2015_D01_5235.norm	abdo	19	female	1	surgical	0	1	0	0	0	0	0	55	NA	1	1	0	0	0
5254	X16_02_2016_H03_5254.norm	abdo	42	male	1	surgical	1	0	0	0	0	0	0	57	8	1	1	0	0	0
5260	X09_12_2015_H11_5260.norm	abdo	59	female	0	surgical	1	0	0	0	0	0	1	83	NA	1	1	0	0	0
5261	X18_02_2016_C09_5261.norm	HAP	72	male	1	medical	0	0	1	0	0	1	5	72	8	1	1	0	0	0
5377	X09_12_2015_E09_5377.norm	CAP	64	female	1	medical	0	0	1	0	1	0	6	104	8	1	1	0	0	0
5392	X11_01_2016_D03_5392.norm	CAP	63	male	0	medical	0	0	0	0	0	0	4	126	11	1	1	1	1	1
5409	X18_02_2016_C06_5409.norm	abdo	42	female	1	medical	0	1	0	1	0	0	5	71	10	1	1	0	0	1
5433	X09_12_2015_E08_5433.norm	CAP	19	female	1	medical	1	0	0	0	0	0	0	57	7	1	0	0	0	1
5530	X18_02_2016_D02_5530.norm	HAP	69	male	1	medical	0	0	0	0	0	0	4	37	0	1	0	0	0	0
5717	X11_01_2016_E08_5717.norm	HAP	26	female	1	medical	0	0	0	0	0	1	1	80	4	1	0	1	1	1
5726	X09_12_2015_D09_5726.norm	CAP	67	male	1	medical	0	0	0	0	1	0	7	71	8	1	0	0	0	0
5746	X14_01_2016_E05_5746.norm	CAP	56	female	0	medical	0	1	0	1	0	1	10	80	8	1	1	1	1	1
5750	X09_12_2015_D03_5750.norm	abdo	85	male	1	surgical	1	0	0	0	0	0	4	52	NA	0	0	0	0	0
5771	X11_01_2016_F01_5771.norm	abdo	54	male	1	medical	1	0	0	0	0	0	1	65	9	1	1	0	0	0
5785	X11_01_2016_B04_5785.norm	CAP	43	male	0	medical	0	1	0	0	0	1	7	69	3	1	1	0	0	1
5881	X14_01_2016_A03_5881.norm	abdo	39	female	1	medical	0	0	0	0	1	0	2	47	NA	0	0	0	0	0
5894	X14_01_2016_A04_5894.norm	HAP	69	male	1	medical	0	0	0	0	0	1	3	61	3	0	0	1	1	1
5945	X14_01_2016_A07_5945.norm	HAP	26	male	1	medical	0	0	0	0	0	1	2	64	NA	0	0	0	0	1
5950	X14_01_2016_A08_5950.norm	abdo	50	male	1	surgical	1	0	0	0	0	0	1	106	9	1	1	0	0	0
6018	X14_01_2016_A11_6018.norm	abdo	49	female	1	surgical	0	0	1	0	1	0	8	62	6	1	1	0	0	0
6048	X14_01_2016_A12_6048.norm	abdo	40	male	1	medical	0	1	0	1	0	0	2	64	6	0	0	0	0	0
6069	X14_01_2016_B03_6069.norm	abdo	66	male	1	medical	1	0	0	0	0	0	2	135	16	1	1	1	1	1
6101	X13_01_2016_H12_6101.norm	abdo	46	female	0	medical	0	1	0	0	1	0	2	46	5	0	1	0	0	0
6194	X14_01_2016_B10_6194.norm	abdo	49	female	1	surgical	0	1	1	0	0	0	1	27	10	1	0	0	0	1
6200	X14_01_2016_B12_6200.norm	abdo	45	male	1	medical	0	0	0	0	0	0	0	77	9	1	0	0	0	0
6276	X18_02_2016_C02_6276.norm	abdo	71	male	1	surgical	0	0	1	0	1	0	9	59	4	1	0	0	0	0
6303	X14_01_2016_C02_6303.norm	CAP	20	male	0	medical	1	0	0	0	0	0	0	56	4	1	0	0	0	0
6331	X14_01_2016_C03_6331.norm	abdo	46	female	1	surgical	1	0	0	0	0	0	0	32	NA	1	0	0	0	0
6366	X14_01_2016_C04_6366.norm	HAP	77	female	1	surgical	0	0	0	0	1	0	6	85	10	1	1	0	0	1
6413	X13_01_2016_G07_6413.norm	abdo	76	female	1	surgical	0	0	1	1	0	0	8	45	7	1	1	1	1	1
6414	X14_01_2016_C05_6414.norm	abdo	64	male	1	surgical	1	0	0	0	0	0	2	149	11	1	1	1	1	1
6418	X18_02_2016_B10_6418.norm	CAP	43	male	1	medical	1	0	0	0	0	0	0	34	4	1	0	1	1	1
6430	X14_01_2016_C07_6430.norm	HAP	68	male	1	medical	0	1	1	1	0	0	6	101	11	1	1	1	1	1
6448	X14_01_2016_C08_6448.norm	CAP	81	male	1	medical	0	0	0	0	1	1	7	126	12	1	1	1	1	1
6489	X14_01_2016_C11_6489.norm	CAP	57	male	1	medical	1	0	0	0	0	0	1	64	8	1	1	1	1	1
6617	X16_02_2016_D10_6617.norm	CAP	78	male	1	medical	0	0	0	0	0	1	4	82	8	1	1	0	0	0
6636	X13_01_2016_G04_6636.norm	CAP	51	male	1	medical	0	0	0	1	0	0	3	73	5	1	0	1	1	1
6653	X16_02_2016_E01_6653.norm	abdo	75	male	1	medical	0	0	0	0	0	0	3	100	14	1	1	1	1	1
6658	X16_02_2016_E02_6658.norm	HAP	81	female	1	medical	0	0	0	0	0	1	5	65	NA	0	0	0	0	0
6746	X16_02_2016_E04_6746.norm	abdo	81	male	1	medical	0	0	0	0	0	0	4	132	16	1	1	1	1	1
6776	X16_02_2016_E06_6776.norm	abdo	71	female	1	surgical	0	0	0	1	0	0	10	75	11	1	1	0	0	0
6890	X16_02_2016_E11_6890.norm	abdo	51	male	1	surgical	0	0	1	0	0	0	2	65	6	1	1	0	0	0
11226	X13_01_2016_D03_3004993.norm	CAP	58	male	1	medical	0	1	1	1	0	0	8	95	7	1	1	0	1	1
11232	X14_01_2016_E01_3007078.norm	HAP	75	male	1	medical	1	0	0	0	0	0	3	64	7	1	1	0	0	0
11233	X14_01_2016_E02_3008502.norm	HAP	58	female	1	medical	0	0	0	0	0	1	2	52	1	1	0	0	0	1
11278	X09_12_2015_B08_3021476.norm	abdo	59	female	1	surgical	0	1	0	1	0	0	3	61	8	1	0	0	0	1
11399	X11_01_2016_G05_3055998.norm	HAP	50	female	1	medical	0	1	0	1	0	0	4	101	12	1	1	1	1	1
11581	X14_01_2016_E04_3111443.norm	HAP	77	male	1	medical	0	0	1	1	0	1	7	88	8	1	0	0	0	0
11669	X11_01_2016_D10_3138950.norm	abdo	72	male	1	surgical	0	0	1	0	0	0	4	78	9	1	1	0	0	1
11731	X09_12_2015_F10_3159200.norm	abdo	72	male	1	surgical	0	1	0	1	0	0	5	94	8	1	1	1	1	1
11847	X16_02_2016_F10_3197090.norm	HAP	33	female	1	medical	1	0	0	0	0	0	0	85	4	1	1	0	0	0
11902	X14_01_2016_E08_3215498.norm	HAP	68	male	1	medical	0	0	1	1	0	1	6	57	3	1	0	0	0	0
12039	X09_12_2015_E11_3261652.norm	abdo	62	female	1	surgical	0	1	0	1	0	0	8	97	5	1	1	1	1	1
12073	X09_12_2015_C12_3270135.norm	abdo	88	female	1	surgical	0	0	0	1	1	0	9	99	7	1	1	1	1	1
12083	X11_01_2016_D04_3272092.norm	CAP	62	male	1	medical	0	1	1	1	0	1	9	90	6	0	0	0	1	1
12086	X13_01_2016_C12_3273867.norm	CAP	56	male	1	surgical	0	1	0	0	0	1	2	74	9	1	1	0	0	0
12136	X09_12_2015_C01_3287179.norm	abdo	49	male	1	surgical	0	0	1	0	0	1	5	45	9	1	0	0	0	0
12154	X13_01_2016_G06_3292348.norm	HAP	62	male	1	medical	0	1	0	1	0	0	4	81	6	1	1	0	0	0
12187	X13_01_2016_C11_3300871.norm	CAP	66	female	1	medical	0	0	0	0	0	0	3	51	2	0	0	0	0	0
12268	X09_12_2015_F04_3317184.norm	CAP	50	female	1	medical	0	0	1	0	0	0	5	117	13	1	1	0	0	0
12352	X09_12_2015_C10_3344784.norm	CAP	53	male	1	medical	0	0	0	0	0	0	1	60	4	1	0	0	0	0
12376	X09_12_2015_C09_3351972.norm	CAP	63	female	1	medical	0	0	0	0	0	1	3	75	7	1	1	0	0	0
12385	X14_01_2016_H09_3356210.norm	HAP	50	male	1	medical	0	1	0	1	0	0	3	92	9	1	0	1	1	1
12404	X13_01_2016_D06_3360593.norm	CAP	68	male	1	medical	0	0	1	0	0	0	6	67	3	1	1	0	0	0
12484	X11_01_2016_C02_3386401.norm	HAP	79	male	1	medical	1	0	0	0	0	0	3	58	4	1	0	1	1	1
12591	X13_01_2016_E07_3415746.norm	CAP	77	male	1	medical	0	1	0	0	0	1	4	63	4	1	0	0	1	1
12593	X13_01_2016_E08_3419205.norm	CAP	54	male	1	medical	0	0	0	0	0	0	1	87	14	1	1	1	1	1
12685	X13_01_2016_D04_3447051.norm	CAP	72	male	1	medical	0	0	1	0	0	0	7	80	8	1	1	0	0	1
12700	X13_01_2016_E05_3453835.norm	CAP	21	male	1	medical	0	0	0	0	0	1	1	64	3	1	0	0	0	0
12703	X13_01_2016_E04_3454267.norm	CAP	77	male	1	medical	0	0	1	1	0	0	6	101	7	1	1	1	1	1
12715	X13_01_2016_E02_3456820.norm	CAP	67	male	1	medical	0	1	0	1	0	0	4	75	5	1	0	1	1	1
12721	X11_01_2016_D11_3458598.norm	abdo	54	male	1	surgical	0	1	0	0	0	0	2	65	5	1	1	0	0	0
12729	X09_12_2015_D04_3462609.norm	abdo	75	male	1	surgical	0	0	1	0	1	0	7	157	15	1	1	1	1	1
12771	X11_01_2016_E02_3474652.norm	abdo	48	female	1	medical	0	1	0	0	1	0	3	129	10	1	1	1	1	1
12776	X13_01_2016_F11_3478108.norm	CAP	68	female	1	medical	0	0	1	1	1	1	9	85	7	1	0	0	0	0
12790	X11_01_2016_F04_3481233.norm	HAP	38	female	1	medical	0	1	0	1	0	0	2	93	10	1	1	0	0	1
12797	X13_01_2016_D12_3483709.norm	CAP	74	male	1	medical	0	1	1	0	0	0	5	113	7	1	1	0	0	1
12819	X13_01_2016_E01_3490886.norm	CAP	57	male	1	medical	0	0	0	0	0	1	2	69	8	1	1	0	0	0
12919	X11_01_2016_F08_3529567.norm	HAP	53	male	1	medical	1	0	0	0	0	0	1	78	10	1	1	0	0	0
12948	X11_01_2016_F07_3537939.norm	HAP	68	male	1	medical	0	0	1	0	0	0	5	70	4	0	0	0	0	1
12956	X09_12_2015_H12_3546507.norm	abdo	67	male	1	surgical	0	0	1	0	0	0	4	50	6	1	0	0	0	0
13033	X13_01_2016_E03_3577539.norm	CAP	84	male	1	medical	0	0	1	0	0	0	6	116	7	1	0	0	0	0
13035	X13_01_2016_E06_3576217.norm	CAP	31	male	1	medical	0	1	0	0	0	0	1	81	9	1	1	0	0	0
13063	X18_02_2016_A02_3585283.norm	HAP	55	male	1	medical	0	1	0	0	0	0	1	112	12	1	1	0	1	1
13065	X09_12_2015_C02_3586270.norm	abdo	80	female	1	surgical	0	0	0	1	0	0	6	93	14	1	1	1	1	1
13096	X09_12_2015_E03_3599379.norm	abdo	63	male	1	surgical	0	0	1	1	0	0	10	72	7	1	1	0	0	1
13113	X18_02_2016_F09_3605989.norm	HAP	76	female	1	medical	0	0	1	0	0	1	5	64	2	0	0	0	0	0
13114	X11_01_2016_G03_3606874.norm	HAP	71	male	1	medical	0	0	1	0	1	0	8	93	8	1	1	0	0	0
13152	X13_01_2016_D07_3623917.norm	CAP	72	female	1	medical	0	1	0	1	0	0	6	72	4	0	0	0	0	0
13184	X13_01_2016_D08_3639155.norm	CAP	69	male	1	medical	0	0	0	1	0	1	4	64	1	1	0	0	0	1
13227	X13_01_2016_D09_3651817.norm	CAP	63	female	1	medical	0	0	1	0	0	0	3	84	7	1	1	0	0	0
13436	X13_01_2016_D10_3730247.norm	CAP	81	male	1	medical	0	0	0	0	0	0	4	66	3	0	0	0	0	1
13448	X09_12_2015_E05_3734523.norm	abdo	67	female	1	surgical	0	1	0	1	0	0	4	89	7	1	1	0	0	0
13563	X18_02_2016_G12_3769063.norm	CAP	45	female	0	medical	0	1	0	0	0	0	7	97	7	1	1	0	0	0
13581	X11_01_2016_B10_3773892.norm	abdo	66	female	1	medical	0	0	1	0	0	1	6	60	4	0	0	1	1	1
13599	X18_02_2016_F12_3783662.norm	abdo	60	male	1	medical	0	1	0	1	0	0	4	69	1	1	0	0	1	1
13699	X18_02_2016_F06_3813755.norm	CAP	34	female	1	medical	0	1	0	0	0	1	2	90	2	0	0	0	0	0
13703	X18_02_2016_A06_3815233.norm	HAP	58	female	1	medical	0	0	0	1	0	0	3	104	7	1	1	1	1	1
13730	X18_02_2016_A07_3823266.norm	CAP	26	male	0	medical	1	0	0	0	0	0	0	103	3	1	0	1	1	1
13838	X11_01_2016_A12_3862041.norm	CAP	50	male	1	medical	0	1	1	0	0	0	8	109	11	1	0	0	0	0
13907	X18_02_2016_G05_3884620.norm	abdo	51	male	1	medical	0	1	0	0	0	0	1	87	8	1	1	0	0	0
13993	X11_01_2016_A08_3910077.norm	CAP	49	male	1	medical	0	0	0	0	0	0	2	78	5	0	0	0	0	0
14095	X18_02_2016_H10_3944248.norm	abdo	66	female	1	surgical	0	0	0	1	0	0	4	67	5	1	0	0	1	1
14150	X18_02_2016_G11_3962538.norm	CAP	39	female	0	medical	0	1	0	0	0	0	6	71	2	1	0	1	1	1
14320	X18_02_2016_H11_4017646.norm	CAP	62	male	1	medical	0	0	0	0	0	0	3	68	2	1	0	1	1	1
14456	X11_01_2016_A06_4063351.norm	abdo	74	female	1	surgical	0	0	0	0	0	1	7	103	12	1	1	1	1	1
14507	X18_02_2016_H02_4078051.norm	abdo	79	male	1	surgical	0	0	0	1	0	0	5	100	9	1	1	1	1	1
